# Supplementary material for: Osteo-inductive effect of piezoelectric stimulation from the poly(l-lactic acid) scaffolds
Source: PLoS One. 2024 Feb 27;19(2):e0299579. doi: 10.1371/journal.pone.0299579 (PMC10898771; doi:10.1371/journal.pone.0299579)
Supplement: S1 Data — (ZIP) [file pone.0299579.s001.zip]

Archive with 18 entries (16 files):
- Data/Alizarin red polarity comparison.xlsx
- Data/ALP polarity comparison.xlsx
- Data/BMP2 data.xlsx
- Data/Calcium ion concentration- all groups.xlsx
- Data/Calcium ion concentration- polarity.xlsx
- Data/Calcium ion signalling image analysis/
- Data/Calcium ion signalling image analysis/300+US green channel cropped 2.tif
- Data/Calcium ion signalling image analysis/300-US green channel cropped 2.tif
- Data/Calcium ion signalling image analysis/4k+US green channel cropped 1.tif
- Data/Calcium ion signalling image analysis/4k-US green channel cropped 1.tif
- Data/Calcium ion signalling image analysis/Analysis.xlsx
- Data/Cell migration images (transewll)/
- Data/Cell migration images (transewll)/High Piezo.jpg
- Data/Cell migration images (transewll)/High piezo+US.jpg
- Data/Cell migration images (transewll)/Low piezo.jpg
- Data/Cell migration images (transewll)/Low piezo+US.jpg
- Data/Cell migration images (transewll)/Migration analysis.xlsx
- Data/TGF-b data.xlsx
