# Supplementary material for: Osteo-inductive effect of piezoelectric stimulation from the poly(l-lactic acid) scaffolds
Source: PLoS One. 2024 Feb 27;19(2):e0299579. doi: 10.1371/journal.pone.0299579 (PMC10898771; doi:10.1371/journal.pone.0299579)
Supplement: S1 Data — (ZIP) [file pone.0299579.s001.zip › Data/Alizarin red polarity comparison.xlsx]

## Sheet: Plate 1 - Sheet1
Software Version	3.02.1
Experiment File Path:	C:\Users\Public\Documents\Experiments\Alizarin red.xpt
Protocol File Path:
Plate Number	Plate 1
Date	2019-11-11
Time	12:27:29
Reader Type:	Synergy HTX
Reader Serial Number:	Unknown
Reading Type	Reader
Procedure Details
Plate Type	96 WELL PLATE
Eject plate on completion
Read	Absorbance Endpoint
	Full Plate
	Wavelengths: 540
	Read Speed: Normal, Delay: 100 msec, Measurements/Data Point: 8
Results
Actual Temperature:	23.6
		1	2	3	4	5	6	7	8	9	10	11	12
	A	0.109	0.112	0.046	0.113	0.119	0.044	0.104	0.106	0.044	0.044	0.044	0.047	540
	B	0.045	0.044	0.045	0.046	0.044	0.044	0.045	0.045	0.045	0.046	0.045	0.045	540
	C	0.093	0.084	0.044	0.094	0.095	0.044	0.059	0.095	0.045	0.045	0.045	0.044	540
	D	0.044	0.05	0.044	0.044	0.044	0.045	0.046	0.046	0.044	0.044	0.044	0.044	540
	E	0.044	0.044	0.045	0.045	0.045	0.045	0.045	0.044	0.044	0.045	0.044	0.044	540
	F	0.045	0.045	0.045	0.045	0.045	0.044	0.045	0.045	0.045	0.044	0.045	0.045	540
	G	0.045	0.045	0.045	0.045	0.045	0.044	0.045	0.045	0.045	0.044	0.044	0.044	540
	H	0.046	0.044	0.045	0.045	0.045	0.044	0.044	0.045	0.045	0.045	0.045	0.046	540

## Sheet: Sheet1
Anode abs	Norm	Anode	sd	Cathode abs	Norm	Cathode	sd
0.109	0.0022254	0.00225602	0.00010054	0.093	0.00120795	0.00112569	0.00016813
0.112	0.00228665			0.084	0.00109105
0.113	0.00230706			0.094	0.00122094
0.119	0.00242956			0.095	0.00123393
0.104	0.00212332			0.059	0.000766333
0.106	0.00216415			0.095	0.00123393
