# Supplementary material for: Osteo-inductive effect of piezoelectric stimulation from the poly(l-lactic acid) scaffolds
Source: PLoS One. 2024 Feb 27;19(2):e0299579. doi: 10.1371/journal.pone.0299579 (PMC10898771; doi:10.1371/journal.pone.0299579)
Supplement: S1 Data — (ZIP) [file pone.0299579.s001.zip › Data/ALP polarity comparison.xlsx]

## Sheet: Plate 1 - Sheet1
Software Version	3.02.1
Experiment File Path:	C:\Users\Public\Documents\Experiments\Experiment1.xpt
Protocol File Path:
Plate Number	Plate 1
Date	2019-11-12
Time	16:22:28
Reader Type:	Synergy HTX
Reader Serial Number:	1702278
Reading Type	Reader
Procedure Details
Plate Type	96 WELL PLATE
Eject plate on completion
Read	Absorbance Endpoint
	Full Plate
	Wavelengths: 405
	Read Speed: Normal, Delay: 100 msec, Measurements/Data Point: 8
Actual Temperature:	25.6
		1	2	3	4	5	6	7	8	9	10	11	12
	A	0.081	0.073	0.078	0.052	0.106	0.046	0.086	0.051	0.052	0.051	0.052	0.057	405
	B	0.079	0.072	0.079	0.052	0.082	0.083	0.085	0.051	0.051	0.051	0.051	0.051	405
	C	0.052	0.047	0.051	0.051	0.053	0.052	0.051	0.052	0.051	0.051	0.053	0.051	405
	D	0.054	0.052	0.052	0.052	0.052	0.052	0.053	0.051	0.051	0.051	0.052	0.051	405
	E	0.052	0.052	0.052	0.05	0.052	0.053	0.052	0.051	0.051	0.051	0.052	0.052	405
	F	0.051	0.052	0.052	0.052	0.052	0.052	0.051	0.052	0.051	0.052	0.052	0.051	405
	G	0.3	0.076	0.083	0.07	0.069	0.063	0.06	0.052	0.055	0.052	0.058	0.052	405
	H	0.299	0.072	0.082	0.068	0.068	0.066	0.063	0.054	0.052	0.052	0.053	0.059	405

## Sheet: Sheet1
0.081	0.073	0.078		0.106	0.046	0.086
0.079	0.072	0.079		0.082	0.083	0.085

## Sheet: Callibration
abs	conc
0.2995	250
0.074	125
0.0825	62.5
0.069	31
0.0685	15.5
0.0645	7.75
0.0615	3.87

## Sheet: Sheet3
abs	anode	norm	Anode	sd	abs	cathode	norm	Cathode	sd
0.081	50.5271	1.03159	0.955578	0.0630233	0.082	51.4579	0.668371	0.600672	0.0191143
0.079	48.6657	0.993582			0.046	17.9516	0.233168
0.073	43.0813	0.879569			0.083	52.3886	0.68046
0.072	42.1506	0.860567			0.086	55.1808	0.716727
0.078	47.7349	0.97458			0.085	54.2501	0.704638
0.079	48.6657	0.993582
