# Supplementary material for: Osteo-inductive effect of piezoelectric stimulation from the poly(l-lactic acid) scaffolds
Source: PLoS One. 2024 Feb 27;19(2):e0299579. doi: 10.1371/journal.pone.0299579 (PMC10898771; doi:10.1371/journal.pone.0299579)
Supplement: S1 Data — (ZIP) [file pone.0299579.s001.zip › Data/BMP2 data.xlsx]

## Sheet: BMP2 OPN Osteocalcin
	1	2	3	4	5	6	7	8	9	10	11	12
A	0.083	0.155	0.147	0.144	0.061	0.079	0.091	0.125	0.048	0.054	0.148	0.142	VEGF ELISA:450
B	0.241	0.293	0.286	0.231	0.416	0.429	0.439	0.398	0.157	0.172	0.165	0.118	VEGF ELISA:450
C	0.294	0.309	0.3	0.273	0.396	0.236	0.613	0.572	0.163	0.186	0.146	0.133	VEGF ELISA:450
D	0.344	0.349	0.28	0.271	0.441	0.458	0.87	0.584	0.159	0.152	0.189	0.166	VEGF ELISA:450
E	0.413	0.346	0.319	0.309	0.516	0.678	0.563	0.608	0.159	0.169	0.208	0.191	VEGF ELISA:450
F	0.487	0.293	0.292	0.264	0.628	0.394	0.44	0.396	0.119	0.156	0.134	0.159	VEGF ELISA:450
G	0.428	0.285	0.264	0.334	1.017	0.716	0.593	0.546	0.151	0.16	0.126	0.174	VEGF ELISA:450
H	0.515	0.291	0.322	0.297	0.922	0.589	0.625	0.617	0.177	0.138	0.153	0.201	VEGF ELISA:450
		BMP2
		OPN (osteopontin)
		Osteocalcin
	1	2	3	4	5	6	7	8	9	10	11	12
A	0.04	0.044	0.043	0.039	0.04	0.039	0.039	0.036	0.038	0.042	0.042	0.04	VEGF ELISA:570
B	0.04	0.035	0.041	0.036	0.039	0.038	0.034	0.035	0.036	0.043	0.042	0.034	VEGF ELISA:570
C	0.045	0.043	0.04	0.043	0.033	0.033	0.036	0.033	0.036	0.039	0.034	0.039	VEGF ELISA:570
D	0.037	0.043	0.033	0.038	0.033	0.032	0.033	0.036	0.034	0.037	0.035	0.034	VEGF ELISA:570
E	0.039	0.032	0.034	0.034	0.034	0.034	0.034	0.037	0.035	0.032	0.031	0.036	VEGF ELISA:570
F	0.042	0.037	0.033	0.034	0.044	0.041	0.035	0.035	0.033	0.032	0.032	0.037	VEGF ELISA:570
G	0.041	0.044	0.039	0.037	0.041	0.035	0.035	0.039	0.035	0.034	0.034	0.034	VEGF ELISA:570
H	0.036	0.042	0.039	0.033	0.038	0.036	0.043	0.038	0.035	0.034	0.038	0.041	VEGF ELISA:570

## Sheet: BMP2 OPN Osteocalcin analysis
	1	2	3	4	5	6	7	8	9	10	11	12
A	0.083	0.155	0.147	0.144	0.061	0.079	0.091	0.125	0.048	0.054	0.148	0.142
B	0.241	0.293	0.286	0.231	0.416	0.429	0.439	0.398	0.157	0.172	0.165	0.118
C	0.294	0.309	0.3	0.273	0.396	0.236	0.613	0.572	0.163	0.186	0.146	0.133
D	0.344	0.349	0.28	0.271	0.441	0.458	0.87	0.584	0.159	0.152	0.189	0.166
E	0.413	0.346	0.319	0.309	0.516	0.678	0.563	0.608	0.159	0.169	0.208	0.191
F	0.487	0.293	0.292	0.264	0.628	0.394	0.44	0.396	0.119	0.156	0.134	0.159
G	0.428	0.285	0.264	0.334	1.017	0.716	0.593	0.546	0.151	0.16	0.126	0.174
H	0.515	0.291	0.322	0.297	0.922	0.589	0.625	0.617	0.177	0.138	0.153	0.201
		BMP2
		OPN (osteopontin)
		Osteocalcin
	1	2	3	4	5	6	7	8	9	10	11	12
A	0.04	0.044	0.043	0.039	0.04	0.039	0.039	0.036	0.038	0.042	0.042	0.04
B	0.04	0.035	0.041	0.036	0.039	0.038	0.034	0.035	0.036	0.043	0.042	0.034
C	0.045	0.043	0.04	0.043	0.033	0.033	0.036	0.033	0.036	0.039	0.034	0.039
D	0.037	0.043	0.033	0.038	0.033	0.032	0.033	0.036	0.034	0.037	0.035	0.034
E	0.039	0.032	0.034	0.034	0.034	0.034	0.034	0.037	0.035	0.032	0.031	0.036
F	0.042	0.037	0.033	0.034	0.044	0.041	0.035	0.035	0.033	0.032	0.032	0.037
G	0.041	0.044	0.039	0.037	0.041	0.035	0.035	0.039	0.035	0.034	0.034	0.034
H	0.036	0.042	0.039	0.033	0.038	0.036	0.043	0.038	0.035	0.034	0.038	0.041
BMP-2	1	2	3	4				OPN	5	6	7	8				o.calcin	9	10	11	12
A	0.043	0.111	0.104	0.105				A	0.021	0.04	0.052	0.089				A	0.01	0.012	0.106	0.102
B	0.201	0.258	0.245	0.195				B	0.377	0.391	0.405	0.363				B	0.121	0.129	0.123	0.084
C	0.249	0.266	0.26	0.23				C	0.363	0.203	0.577	0.539				C	0.127	0.147	0.112	0.094
D	0.307	0.306	0.247	0.233				D	0.408	0.426	0.837	0.548				D	0.125	0.115	0.154	0.132
E	0.374	0.314	0.285	0.275				E	0.482	0.644	0.529	0.571				E	0.124	0.137	0.177	0.155
F	0.445	0.256	0.259	0.23				F	0.584	0.353	0.405	0.361				F	0.086	0.124	0.102	0.122
G	0.387	0.241	0.225	0.297				G	0.976	0.681	0.558	0.507				G	0.116	0.126	0.092	0.14
H	0.479	0.249	0.283	0.264				H	0.884	0.553	0.582	0.579				H	0.142	0.104	0.115	0.16
BMP-2	A	B	C	D	E	F	G	H			OPN	A	B	C	D	E	F	G	H			o.calcin	A	B	C	D	E	F	G	H
Std conc (ng/mL)	0	0.046875	0.09375	0.1875	0.375	0.75	1.5	3			Std conc (ng/mL)	0	0.3125	0.625	1.25	2.5	5	10	20			Std conc (ng/mL)	0	0.15625	0.3125	0.625	1.25	2.5	5	10
Std	0.043	0.201	0.249	0.307	0.374	0.445	0.387	0.479			Std	0.021	0.377	0.363	0.408	0.482	0.584	0.976	0.884			Std	0.01	0.121	0.127	0.125	0.124	0.086	0.116	0.142
						a	0.5029
						b	0.1943										a	0.0622
																	b	0.3276
2	0.111	0.258	0.266	0.306	0.314	0.256	0.241	0.249			6	0.644	0.353		0.553	0.04	0.391	0.203	0.426			10	0.012	0.129	0.147	0.115	0.137	0.124	0.126	0.104
3	0.104	0.245	0.26	0.247	0.285	0.259	0.225	0.283			7	0.529	0.405	0.558	0.582	0.052	0.405	0.577				11	0.106	0.123	0.112	0.154	0.177	0.102	0.092	0.115
4	0.105	0.195	0.23	0.233	0.275	0.23	0.297	0.264			8	0.571	0.361	0.507	0.579	0.089	0.363	0.539	0.548			12	0.102	0.084	0.094	0.132	0.155	0.122	0.14	0.16
Mean	0.106667	0.232667	0.252	0.262	0.291333	0.248333	0.254333	0.265333			Mean	0.581333	0.373	0.5325	0.571333	0.0603333	0.386333	0.439667	0.487			Mean	0.0733333	0.112	0.117667	0.133667	0.156333	0.116	0.119333	0.126333
SD	0.00218581	0.0192036	0.0111355	0.0223681	0.0116952	0.00920748	0.0218276	0.00983757			SD	0.0335973	0.028	0.0360624	0.0159478	0.0255408	0.0213854	0.205838	0.086267			SD	0.0531539	0.0244336	0.0269506	0.0195533	0.0200333	0.0121655	0.0246847	0.0296704
OPN conc	0	0.0762908	0.114735	0.134619	0.192948	0.107443	0.119374	0.141247			BMP2	4.07931	0.729904	3.29421	3.91854	0	0.944266	1.80171	2.5627			Ocalcin conc	-0.240538	-0.163651	-0.152383	-0.120567	-0.0754955	-0.155697	-0.149069	-0.135149
SD	0.103029	0.00629681	0.00506996	0.0114931	0.00774563	0.0039837	0.010245	0.00523693			SD	0.235758	0.0547917	0.223094	0.10938	0	0.0522695	0.843506	0.453956			SD	0.174348	0.0357016	0.034902	0.0176371	0.00967435	0.0163288	0.0308356	0.031741
OPN	0	76.2908	114.735	134.619	192.948	107.443	119.374	141.247			OPN (pg/mL)	4079.31	729.904	3294.21	3918.54	0	944.266	1801.71	2562.7			O.calcin (pg/mL)	-240.538	-163.651	-152.383	-120.567	-75.4955	-155.697	-149.069	-135.149
SD	103.029	6.29681	5.06996	11.4931	7.74563	3.9837	10.245	5.23693			SD	235.758	54.7917	223.094	109.38	0	52.2695	843.506	453.956			SD	174.348	35.7016	34.902	17.6371	9.67435	16.3288	30.8356	31.741
Protein amount (mg/mL)	3.54215	5.04628	5.0876	4.46501	3.0573	2.80386	2.67438	3.46226
Protein ratio	1	0.105435	0.112355	0.0985153	0.86312	0.105435	0.112355	0.0985153
OPN	0	723.58	1021.18	1366.48	223.547	1019.05	1062.47	1433.76			BMP2	0	6.92276	29.3196	39.776	4.72624	8.95588	16.0359	26.0132
SD	#DIV/0!	59.722	45.1243	116.663	8.97399	37.7833	91.1843	53.1585			SD	#DIV/0!	0.519671	1.98561	1.11028	0.273146	0.49575	7.50749	4.60797
	No treatment	TCP	High piezo	Low piezo

## Sheet: BMP2 OPN Osteocalcin analys (2)
	1	2	3	4	5	6	7	8	9	10	11	12
A	0.083	0.155	0.147	0.144	0.061	0.079	0.091	0.125	0.048	0.054	0.148	0.142
B	0.241	0.293	0.286	0.231	0.416	0.429	0.439	0.398	0.157	0.172	0.165	0.118
C	0.294	0.309	0.3	0.273	0.396	0.236	0.613	0.572	0.163	0.186	0.146	0.133
D	0.344	0.349	0.28	0.271	0.441	0.458	0.87	0.584	0.159	0.152	0.189	0.166
E	0.413	0.346	0.319	0.309	0.516	0.678	0.563	0.608	0.159	0.169	0.208	0.191
F	0.487	0.293	0.292	0.264	0.628	0.394	0.44	0.396	0.119	0.156	0.134	0.159
G	0.428	0.285	0.264	0.334	1.017	0.716	0.593	0.546	0.151	0.16	0.126	0.174
H	0.515	0.291	0.322	0.297	0.922	0.589	0.625	0.617	0.177	0.138	0.153	0.201
		BMP2
		OPN (osteopontin)
		Osteocalcin
	1	2	3	4	5	6	7	8	9	10	11	12
A	0.04	0.044	0.043	0.039	0.04	0.039	0.039	0.036	0.038	0.042	0.042	0.04
B	0.04	0.035	0.041	0.036	0.039	0.038	0.034	0.035	0.036	0.043	0.042	0.034
C	0.045	0.043	0.04	0.043	0.033	0.033	0.036	0.033	0.036	0.039	0.034	0.039
D	0.037	0.043	0.033	0.038	0.033	0.032	0.033	0.036	0.034	0.037	0.035	0.034
E	0.039	0.032	0.034	0.034	0.034	0.034	0.034	0.037	0.035	0.032	0.031	0.036
F	0.042	0.037	0.033	0.034	0.044	0.041	0.035	0.035	0.033	0.032	0.032	0.037
G	0.041	0.044	0.039	0.037	0.041	0.035	0.035	0.039	0.035	0.034	0.034	0.034
H	0.036	0.042	0.039	0.033	0.038	0.036	0.043	0.038	0.035	0.034	0.038	0.041
BMP-2	1	2	3	4				OPN	5	6	7	8				o.calcin	9	10	11	12
A	0.043	0.111	0.104	0.105				A	0.021	0.04	0.052	0.089				A	0.01	0.012	0.106	0.102
B	0.201	0.258	0.245	0.195				B	0.377	0.391	0.405	0.363				B	0.121	0.129	0.123	0.084
C	0.249	0.266	0.26	0.23				C	0.363	0.203	0.577	0.539				C	0.127	0.147	0.112	0.094
D	0.307	0.306	0.247	0.233				D	0.408	0.426	0.837	0.548				D	0.125	0.115	0.154	0.132
E	0.374	0.314	0.285	0.275				E	0.482	0.644	0.529	0.571				E	0.124	0.137	0.177	0.155
F	0.445	0.256	0.259	0.23				F	0.584	0.353	0.405	0.361				F	0.086	0.124	0.102	0.122
G	0.387	0.241	0.225	0.297				G	0.976	0.681	0.558	0.507				G	0.116	0.126	0.092	0.14
H	0.479	0.249	0.283	0.264				H	0.884	0.553	0.582	0.579				H	0.142	0.104	0.115	0.16
										0	0.046875	0.09375	0.1875	0.375	0.75	1.5	3
BMP-2	A	B	C	D	E	F	G	H			OPN	A	B	C	D	E	F	G	H			o.calcin	A	B	C	D	E	F	G	H
Std conc (ng/mL)	0	0.3125	0.625	1.25	2.5	5	10	20			Std conc (ng/mL)	0	0.046875	0.09375	0.1875	0.375	0.75	1.5	3			Std conc (ng/mL)	0	0.15625	0.3125	0.625	1.25	2.5	5	10
Std	0.043	0.201	0.249	0.307	0.374	0.445	0.387	0.479			Std	0.021	0.377	0.363	0.408	0.482	0.584	0.976	0.884			Std	0.01	0.121	0.127	0.125	0.124	0.086	0.116	0.142
						a	0.0754
						b	0.1943										a	0.4146
																	b	0.3276
2	0.111	0.258	0.266	0.306	0.314	0.256	0.241	0.249			6	0.644	0.353		0.553	0.04	0.391	0.203	0.426			10	0.012	0.129	0.147	0.115	0.137	0.124	0.126	0.104
3	0.104	0.245	0.26	0.247	0.285	0.259	0.225	0.283			7	0.529	0.405	0.558	0.582	0.052	0.405	0.577				11	0.106	0.123	0.112	0.154	0.177	0.102	0.092	0.115
4	0.105	0.195	0.23	0.233	0.275	0.23	0.297	0.264			8	0.571	0.361	0.507	0.579	0.089	0.363	0.539	0.548			12	0.102	0.084	0.094	0.132	0.155	0.122	0.14	0.16
Mean	0.106667	0.232667	0.252	0.262	0.291333	0.248333	0.254333	0.265333			Mean	0.581333	0.373	0.5325	0.571333	0.0603333	0.386333	0.439667	0.487			Mean	0.0733333	0.112	0.117667	0.133667	0.156333	0.116	0.119333	0.126333
SD	0.00218581	0.0192036	0.0111355	0.0223681	0.0116952	0.00920748	0.0218276	0.00983757			SD	0.0335973	0.028	0.0360624	0.0159478	0.0255408	0.0213854	0.205838	0.086267			SD	0.0531539	0.0244336	0.0269506	0.0195533	0.0200333	0.0121655	0.0246847	0.0296704
OPN conc	1.16225	0.508842	0.765252	0.897878	1.28691	0.716622	0.796198	0.942087			BMP2	0.611995	0.109503	0.494211	0.587876	0.644637	0.141663	0.270301	0.384467			Ocalcin conc	-1.60433	-1.09151	-1.01636	-0.804156	-0.503537	-1.03846	-0.994253	-0.901415
SD	0.103029	0.0419982	0.0338154	0.0766559	0.0516615	0.0265703	0.068332	0.0349291			SD	0.0353694	0.00822007	0.0334694	0.0164096	0.272893	0.00784169	0.126546	0.0681044			SD	1.16286	0.238121	0.232788	0.117635	0.0645256	0.108909	0.205666	0.211705
OPN	1162.25	508.842	765.252	897.878	1286.91	716.622	796.198	942.087			OPN (pg/mL)	611.995	109.503	494.211	587.876	644.637	141.663	270.301	384.467			O.calcin (pg/mL)	-1604.33	-1091.51	-1016.36	-804.156	-503.537	-1038.46	-994.253	-901.415
SD	103.029	41.9982	33.8154	76.6559	51.6615	26.5703	68.332	34.9291			SD	35.3694	8.22007	33.4694	16.4096	272.893	7.84169	126.546	68.1044			SD	1162.86	238.121	232.788	117.635	64.5256	108.909	205.666	211.705
Protein amount (mg/mL)	3.54215	5.04628	5.0876	4.46501	3.0573	2.80386	2.67438	3.46226
Protein ratio	1	0.105435	0.112355	0.0985153	0.86312	0.105435	0.112355	0.0985153
OPN	1162.25	4826.1	6811	9114.09	1491	6796.8	7086.43	9562.84			BMP2	0.644637	1.03858	4.39865	5.96735	0.70905	1.3436	2.40577	3.90261
SD	103.029	398.332	300.969	778.112	59.8544	252.006	608.178	354.554			SD	0.272893	0.0779632	0.297889	0.166569	0.0409785	0.0743744	1.1263	0.691307
	No osteogenic	Osteogenic	Low piezo	High piezo
