# Supplementary material for: Osteo-inductive effect of piezoelectric stimulation from the poly(l-lactic acid) scaffolds
Source: PLoS One. 2024 Feb 27;19(2):e0299579. doi: 10.1371/journal.pone.0299579 (PMC10898771; doi:10.1371/journal.pone.0299579)
Supplement: S1 Data — (ZIP) [file pone.0299579.s001.zip › Data/Calcium ion concentration- all groups.xlsx]

## Sheet: Ca2+ quantichrom
	1	2	3	4	5	6	7	8	9	10	11	12
A	0.203	0.24	0.281	0.297	0.324	0.362	0.449	0.369					612
B	0.222	0.229	0.235	0.224	0.216	0.224	0.22	0.22					612
C	0.221	0.238	0.232	0.231	0.212	0.217	0.245	0.219					612
D	0.222	0.236	0.221	0.248	0.223	0.234	0.23	0.223					612
E	0.24	0.241	0.239	0.239	0.227	0.25	0.234	0.23					612
F	0.227	0.248	0.251	0.247	0.243	0.256	0.251	0.231					612
G	0.257	0.283	0.276	0.277	0.268	0.288	0.292	0.264					612
H													612

## Sheet: Ca2+ quantichrom Analysis
	1	2	3	4	5	6	7	8
A (Std, mg/dL)	0	2	4	6	8	12	16	20
A	0.203	0.24	0.281	0.297	0.324	0.362	0.449	0.369
OD612 (calibrated)	0	0.037	0.078	0.094	0.121	0.159	0.246	0.166
		A	0.0143
		B	0.0072
	1	2	3	4	5	6	7	8					1	2	3	4	5	6	7	8
B	0.222	0.229	0.235	0.224	0.216	0.224	0.22	0.22				E	0.24	0.241	0.239	0.239	0.227	0.25	0.234	0.23
C	0.221	0.238	0.232	0.231	0.212	0.217	0.245	0.219				F	0.227	0.248	0.251	0.247	0.243	0.256	0.251	0.231
D	0.222	0.236	0.221	0.248	0.223	0.234	0.23	0.223				G	0.257	0.283	0.276	0.277	0.268	0.288	0.292	0.264
D	0.019	0.026	0.032	0.021	0.013	0.021	0.017	0.017				D	0.037	0.038	0.036	0.036	0.024	0.047	0.031	0.027
E	0.018	0.035	0.029	0.028	0.009	0.014	0.042	0.016				E	0.024	0.045	0.048	0.044	0.04	0.053	0.048	0.028
F	0.019	0.033	0.018	0.045	0.02	0.031	0.027	0.02				F	0.054	0.08	0.073	0.074	0.065	0.085	0.089	0.061
D	0.825175	1.31469	1.73427	0.965035	0.405594	0.965035	0.685315	0.685315				D	2.08392	2.15385	2.01399	2.01399	1.17483	2.78322	1.66434	1.38462
E	0.755245	1.94406	1.52448	1.45455	0.125874	0.475524	2.43357	0.615385				E	1.17483	2.64336	2.85315	2.57343	2.29371	3.2028	2.85315	1.45455
F	0.825175	1.8042	0.755245	2.64336	0.895105	1.66434	1.38462	0.895105				F	3.27273	5.09091	4.6014	4.67133	4.04196	5.44056	5.72028	3.76224
Convert to ug/mL												Convert to ug/mL
D	8.25175	13.1469	17.3427	9.65035	4.05594	9.65035	6.85315	6.85315				D	20.8392	21.5385	20.1399	20.1399	11.7483	27.8322	16.6434	13.8462
E	7.55245	19.4406	15.2448	14.5455	1.25874	4.75524	24.3357	6.15385				E	11.7483	26.4336	28.5315	25.7343	22.9371	32.028	28.5315	14.5455
F	8.25175	18.042			8.95105	16.6434	13.8462	8.95105				F	32.7273	50.9091			40.4196	54.4056	57.2028	37.6224
Mean	8.01865	16.8765	16.2937	12.0979	4.75524	10.3497	15.0117	7.31935				Mean	21.7716	32.9604	24.3357	22.9371	25.035	38.0886	34.1259	22.0047
Std	0.2331	1.90801	0.856465	1.99842	2.24794	3.44957	5.0803	0.840455				Std	6.07404	9.08493	3.42586	2.28391	8.3429	8.24793	12.038	7.81147
dsDNA (ng/mL)												dsDNA (ng/mL)
B	19.7544	27.5778	12.3324	12.4454	26.1259	32.8351	31.381	27.9068				B	19.7544	27.5778	12.3324	12.4454	26.1259	32.8351	31.381	27.9068
C	23.4468	18.1862	3.59222	4.39715	16.0105	15.8767	36.7084	31.5137				C	23.4468	18.1862	3.59222	4.39715	16.0105	15.8767	36.7084	31.5137
D	24.448	15.8526	2.5241	2.53287	9.68732	26.8453	37.0111	33.6477				D	24.448	15.8526	2.5241	2.53287	9.68732	26.8453	37.0111	33.6477
Normalized Ca2+ (mg/ng DNA)												Normalized Ca2+ (mg/ng DNA)
B	0.417716	0.476718	1.40627	0.775418	0.155246	0.293903	0.218385	0.245572				B	1.05491	0.781006	1.63308	1.61826	0.449679	0.847635	0.530365	0.496157
C	0.32211	1.06897	4.24383	3.30793	0.0786196	0.29951	0.662945	0.195276				C	0.50106	1.45349	7.94258	5.85249	1.43262	2.01729	0.777246	0.46156
D	0.337522	1.13811			0.923997	0.619973	0.374108	0.266023				D	1.33865	3.2114			4.17242	2.02664	1.54556	1.11813
Mean	0.359116	0.894599	2.82505	2.04167	0.385954	0.404462	0.41848	0.235624				Mean	0.964872	1.8153	4.78783	3.73538	2.01824	1.63052	0.951056	0.691948
Std	0.029636	0.209891	1.15843	1.03389	0.269929	0.107768	0.130237	0.02102				Std	0.245946	0.724542	2.57584	1.72862	1.11384	0.391452	0.305675	0.213323
Mean (mM/ng)	0.00850295	0.0125652	0.035517	0.0242061	0.00334742	0.00623696	0.00411929	0.00474409				Mean (mM/ng)	0.00850295	0.0125652	0.035517	0.0242061	0.00334742	0.00623696	0.00411929	0.00474409
Std	0.00403185	0.0018408	0.00906061	0.00920909	0.000703123	0.00103554	0.0010464	0.000287681				Std	0.00403185	0.0018408	0.00906061	0.00920909	0.000703123	0.00103554	0.0010464	0.000287681
Ca2+: 1mM=4ug/dL												Ca2+: 1mM=4ug/dL
Mean (ug/ng)	0.340118	0.50261	1.42068	0.968242	0.133897	0.249478	0.164771	0.189764				Mean (ug/ng)	0.340118	0.50261	1.42068	0.968242	0.133897	0.249478	0.164771	0.189764
mean (combined)	0.349617	0.698604	2.12286	1.50496	0.259926	0.32697	0.291626	0.212694				mean (combined)	0.652495	1.15895	3.10425	2.35181	1.07607	0.939999	0.557914	0.440856
SEM	0.00474948	0.0979973	0.351092	0.268358	0.0630143	0.038746	0.063427	0.0114649				SEM	0.156189	0.328173	0.841788	0.691783	0.471086	0.34526	0.196571	0.125546
	(-) Control	(+) Control	High piezo	Low piezo
