# Supplementary material for: Osteo-inductive effect of piezoelectric stimulation from the poly(l-lactic acid) scaffolds
Source: PLoS One. 2024 Feb 27;19(2):e0299579. doi: 10.1371/journal.pone.0299579 (PMC10898771; doi:10.1371/journal.pone.0299579)
Supplement: S1 Data — (ZIP) [file pone.0299579.s001.zip › Data/Calcium ion concentration- polarity.xlsx]

## Sheet: Ca++
Software Version	3.02.1
Experiment File Path:	C:\Users\Public\Documents\Experiments\2020-12-09 Ca++.xpt
Protocol File Path:
Plate Number	Plate 1
Date	2020-12-09
Time	02:00:14
Reader Type:	Synergy HTX
Reader Serial Number:	1702278
Reading Type	Reader
Procedure Details
Plate Type	96 WELL PLATE
Eject plate on completion
Shake	Linear: 0:30 (MM:SS)
	Frequency: 567 cpm (3 mm)
Read	Absorbance Endpoint
	A1..H6
	Wavelengths: 575
	Read Speed: Normal, Delay: 100 msec, Measurements/Data Point: 8
Results
Actual Temperature:	25.8
		1	2	3	4	5	6	7	8	9	10	11	12
	A	0.133	0.43	0.836	1.196	1.486	1.731							575
	B	0.14	0.456	0.83	1.211	1.291	1.74							575
	C	0.252	0.373	0.493	0.332	1.194	0.315							575
	D	0.203	0.226	0.336	0.201	1.155	0.175							575
	E	0.33	0.362	0.386	0.678	1.293	0.234							575
	F	0.543	0.806	0.568	0.944	1.701	1.121							575
	G	0.189	0.22	0.177	0.188	1.176	0.217							575
	H	0.848	1.019	0.71	1.035	1.031	1.263							575
		1	2	3	4	5	6
	A	0	0.4	0.8	1.2	1.6	2	Standard (ug/wel)
	B	0	0.4	0.8	1.2	1.6	2	Standard (ug/wel)
	C	PLLA 300Bttm -US #1	PLLA 4000Bttm -US #1	PLLA 300Top -US #1	PLLA 4000Top -US #1	Osteogen -US #1	N/T -US #1
	D	PLLA 300Bttm -US #2	PLLA 4000Bttm -US #2	PLLA 300Top -US #2	PLLA 4000Top -US #2	Osteogen -US #2	N/T -US #2
	E	PLLA 300Bttm -US #3	PLLA 4000Bttm -US #3	PLLA 300Top -US #3	PLLA 4000Top -US #3	Osteogen -US #3	N/T -US #3
	F	PLLA 300Bttm +US #1	PLLA 4000Bttm +US #1	PLLA 300Top +US #1	PLLA 4000Top +US #1	Osteogen +US #1	N/T +US #1
	G	PLLA 300Bttm +US #2	PLLA 4000Bttm +US #2	PLLA 300Top +US #2	PLLA 4000Top +US #2	Osteogen +US #2	N/T +US #2
	H	PLLA 300Bttm +US #3	PLLA 4000Bttm +US #3	PLLA 300Top +US #3	PLLA 4000Top +US #3	Osteogen +US #3	N/T +US #3

## Sheet: dsDNA (study Ca++)
Standard dsDNA (ng/uL))	0	0.005	0.02	0.078	0.31	1.25	5	20
Fluorescent intensity	338	332	377	606	1383	4469	15945	61550
Background	338
Normalize fluorescent	0	-6	39	268	1045	4131	15607	61212
	a	3059.5
	b	90.06
C	N/T -US #1	Osteogen -US #1	PLLA 300Top -US #1	PLLA 4000Top -US #1	PLLA 300Bttm -US #1	PLLA 4000Bttm -US #1	F	N/T +US #1	Osteogen +US #1	PLLA 300Top +US #1	PLLA 4000Top +US #1	PLLA 300Bttm +US #1	PLLA 4000Bttm +US #1
D	N/T -US #2	Osteogen -US #2	PLLA 300Top -US #2	PLLA 4000Top -US #2	PLLA 300Bttm -US #2	PLLA 4000Bttm -US #2	G	N/T +US #2	Osteogen +US #2	PLLA 300Top +US #2	PLLA 4000Top +US #2	PLLA 300Bttm +US #2	PLLA 4000Bttm +US #2
E	N/T -US #3	Osteogen -US #3	PLLA 300Top -US #3	PLLA 4000Top -US #3	PLLA 300Bttm -US #3	PLLA 4000Bttm -US #3	H	N/T +US #3	Osteogen +US #3	PLLA 300Top +US #3	PLLA 4000Top +US #3	PLLA 300Bttm +US #3	PLLA 4000Bttm +US #3
C	4552	3104	2297	2804	3634	6616	F	2132	1146	1847	2803	2188	2172
D	4913	4679	1961	3074	3195	3467	G	1878	4373	2006	6863	2146	2031
E	2438	2024	1463	1978	2278	2919	H	2226	716	2944	1815	2042	1985
Normalization
C	4214	2766	1959	2466	3296	6278	F	1794	808	1509	2465	1850	1834
D	4575	4341	1623	2736	2857	3129	G	1540	4035	1668	6525	1808	1693
E	2100	1686	1125	1640	1940	2581	H	1888	378	2606	1477	1704	1647
dsNDA concentration (ug/well=ug/mL*10uL/well)
C	1.34791	0.874633	0.610865	0.776578	1.04786	2.02253	F	0.556934	0.234659	0.463782	0.776251	0.575238	0.570008
D	1.46591	1.38942	0.501043	0.864828	0.904377	0.99328	G	0.473914	1.28941	0.515751	2.10327	0.56151	0.523922
E	0.65695	0.521634	0.338271	0.506599	0.604654	0.814166	H	0.587658	0.0941134	0.822337	0.453322	0.527518	0.508887
dsNDA concentration (ug/well=ug/mL*50uL/well), equal volume of sample in Ca++ studies
C	6.73957	4.37317	3.05432	3.88289	5.23932	10.1127		2.78467	1.1733	2.31891	3.88126	2.87619	2.85004
D	7.32953	6.94712	2.50521	4.32414	4.52188	4.9664		2.36957	6.44703	2.57875	10.5163	2.80755	2.61961
E	3.28475	2.60817	1.69135	2.533	3.02327	4.07083		2.93829	0.470567	4.11168	2.26661	2.63759	2.54444
C	1	0.648879	0.453193	0.576134	0.777397	1.50049		0.413183	0.174091	0.344074	0.575891	0.426762	0.422882
D	1.08754	1.0308	0.371717	0.641605	0.670946	0.736902		0.351591	0.956595	0.382629	1.56039	0.416577	0.388691
E	0.487383	0.386994	0.250959	0.37584	0.448586	0.604019		0.435976	0.0698216	0.610082	0.336314	0.391359	0.377537

## Sheet: Ca++ Analysis
	1	2	3	4	5	6
Standard (ug/well)	0	0.4	0.8	1.2	1.6	2
A	0.133	0.43	0.836	1.196	1.486	1.731
B	0.14	0.456	0.83	1.211	1.291	1.74
Mean	0.1365	0.443	0.833	1.2035	1.3885	1.7355
Background	0.1365
Normalized absorbance (ug/well)	0	0.3065	0.6965	1.067	1.252	1.599
Standard (ug/mL)	0	8	16	24	32	40
	a	0.8001
	b	0.02
C	N/T -US #1	Osteogen -US #1	PLLA 300Top -US #1	PLLA 4000Top -US #1	PLLA 300Bttm -US #1	PLLA 4000Bttm -US #1	F	N/T +US #1	Osteogen +US #1	PLLA 300Top +US #1	PLLA 4000Top +US #1	PLLA 300Bttm +US #1	PLLA 4000Bttm +US #1
D	N/T -US #2	Osteogen -US #2	PLLA 300Top -US #2	PLLA 4000Top -US #2	PLLA 300Bttm -US #2	PLLA 4000Bttm -US #2	G	N/T +US #2	Osteogen +US #2	PLLA 300Top +US #2	PLLA 4000Top +US #2	PLLA 300Bttm +US #2	PLLA 4000Bttm +US #2
E	N/T -US #3	Osteogen -US #3	PLLA 300Top -US #3	PLLA 4000Top -US #3	PLLA 300Bttm -US #3	PLLA 4000Bttm -US #3	H	N/T +US #3	Osteogen +US #3	PLLA 300Top +US #3	PLLA 4000Top +US #3	PLLA 300Bttm +US #3	PLLA 4000Bttm +US #3
C	0.315	1.194	0.493	0.332	0.252	0.373	F	1.121	1.701	0.568	0.944	0.543	0.806
D	0.175	1.155	0.336	0.201	0.203	0.226	G	0.217	1.176	0.177	0.188	0.189	0.22
E	0.234	1.293	0.386	0.678	0.33	0.362	H	1.263	1.031	0.71	1.035	0.848	1.019
Normalization absorbance
C	0.1785	1.0575	0.3565	0.1955	0.1155	0.2365	F	0.9845	1.5645	0.4315	0.8075	0.4065	0.6695
D	0.0385	1.0185	0.1995	0.0645	0.0665	0.0895	G	0.0805	1.0395	0.0405	0.0515	0.0525	0.0835
E	0.0975	1.1565	0.2495	0.5415	0.1935	0.2255	H	1.1265	0.8945	0.5735	0.8985	0.7115	0.8825
Normalization Ca++ per well (50uL/well)
C	0.1981	1.29671	0.420572	0.219348	0.11936	0.270591	F	1.20547	1.93038	0.514311	0.984252	0.483065	0.811774
D	0.0231221	1.24797	0.224347	0.055618	0.0581177	0.0868641	G	0.0756155	1.27422	0.0256218	0.0393701	0.0406199	0.0793651
E	0.0968629	1.42045	0.286839	0.651794	0.216848	0.256843	H	1.38295	1.09299	0.691789	1.09799	0.864267	1.07799
C	N/T -US #1	Osteogen -US #1	PLLA 300Top -US #1	PLLA 4000Top -US #1	PLLA 300Bttm -US #1	PLLA 4000Bttm -US #1	F	N/T +US #1	Osteogen +US #1	PLLA 300Top +US #1	PLLA 4000Top +US #1	PLLA 300Bttm +US #1	PLLA 4000Bttm +US #1
D	N/T -US #2	Osteogen -US #2	PLLA 300Top -US #2	PLLA 4000Top -US #2	PLLA 300Bttm -US #2	PLLA 4000Bttm -US #2	G	N/T +US #2	Osteogen +US #2	PLLA 300Top +US #2	PLLA 4000Top +US #2	PLLA 300Bttm +US #2	PLLA 4000Bttm +US #2
E	N/T -US #3	Osteogen -US #3	PLLA 300Top -US #3	PLLA 4000Top -US #3	PLLA 300Bttm -US #3	PLLA 4000Bttm -US #3	H	N/T +US #3	Osteogen +US #3	PLLA 300Top +US #3	PLLA 4000Top +US #3	PLLA 300Bttm +US #3	PLLA 4000Bttm +US #3
dsNDA concentration per well (converted to 50 uL/well)
C	6.73957	4.37317	3.05432	3.88289	5.23932	10.1127		2.78467	1.1733	2.31891	3.88126	2.87619	2.85004
D	7.32953	6.94712	2.50521	4.32414	4.52188	4.9664		2.36957	6.44703	2.57875	10.5163	2.80755	2.61961
E	3.28475	2.60817	1.69135	2.533	3.02327	4.07083		2.93829	0.470567	4.11168	2.26661	2.63759	2.54444
Normalization Ca++ per DNA
C	0.0330285	0.364883	0.163916	0.064167	0.0237024	0.030971	F	0.532076	2.03502	0.266423	0.310509	0.201224	0.347221
D	0.000532387	0.220922	0.101948	0.010295	0.0105357	0.016827	G	0.0293347	0.243146	0.00272471
E	0.0292462	0.671099	0.197183	0.311743	0.0813784	0.0727166	H	0.579751	2.8499	0.204206	0.594419	0.400063	0.519692
Mean	0.0209357	0.418968	0.154349	0.128735	0.0385389	0.0401715	#DIV/0!	0.380387	1.70935	0.157785	0.452464	0.300644	0.433456
Std	0.0102599	0.132739	0.0279051	0.0928161	0.0217544	0.0167769	#DIV/0!	0.176065	0.76992	0.0795832	0.141955	0.0994196	0.0862356
	N/T -US #1	Osteogen -US #1	PLLA 300Top -US #1	PLLA 4000Top -US #1	N/T +US #1	Osteogen +US #1	PLLA 300Top +US #1	PLLA 4000Top +US #1		PLLA 300Bttm +US #1	PLLA 4000Bttm +US #1	PLLA 300Bttm -US #1	PLLA 4000Bttm -US #1
	N/T -US #2	Osteogen -US #2	PLLA 300Top -US #2	PLLA 4000Top -US #2	N/T +US #2	Osteogen +US #2	PLLA 300Top +US #2	PLLA 4000Top +US #2		PLLA 300Bttm +US #2	PLLA 4000Bttm +US #2	PLLA 300Bttm -US #2	PLLA 4000Bttm -US #2
	N/T -US #3	Osteogen -US #3	PLLA 300Top -US #3	PLLA 4000Top -US #3	N/T +US #3	Osteogen +US #3	PLLA 300Top +US #3	PLLA 4000Top +US #3		PLLA 300Bttm +US #3	PLLA 4000Bttm +US #3	PLLA 300Bttm -US #3	PLLA 4000Bttm -US #3
			Top surface PLLA				Top surface PLLA			Bottom surface PLLA
	Without US				With US					W/o US		W/ US
	No osteogenic	Osteogenic	Low piezo	High piezo	No treatment	Osteogenic	PLLA 300rpm	PLLA 4000rpm		PLLA 300rpm	PLLA 4000rpm	PLLA 300rpm	PLLA 4000rpm
Mean	0.0209357	0.418968	0.154349	0.128735	0.380387	1.70935	0.157785	0.452464		0.300644	0.433456	0.0385389	0.0401715
Std	0.0102599	0.132739	0.0279051	0.0928161	0.176065	0.76992	0.0795832	0.141955		0.0994196	0.0862356	0.0217544	0.0167769
