# Supplementary material for: Osteo-inductive effect of piezoelectric stimulation from the poly(l-lactic acid) scaffolds
Source: PLoS One. 2024 Feb 27;19(2):e0299579. doi: 10.1371/journal.pone.0299579 (PMC10898771; doi:10.1371/journal.pone.0299579)
Supplement: S1 Data — (ZIP) [file pone.0299579.s001.zip › Data/Calcium ion signalling image analysis/Analysis.xlsx]

## Sheet: Sheet1
4k+US	4k-US	4k+US	% increase	Piezo	sd	300+US	300-US	300+US	% increase	Non-piezo	sd
95126	58511	162.578	62.578	71.2829	16.7277	432705	446032	97.0121	-2.9879	2.36417	3.07734
159614	101934	156.586	56.5856			102767	113108	90.8574	-9.14259
48058	24685	194.685	94.685			195081	163627	119.223	19.223
1530407	1344035	113.867	13.8666
