# Supplementary material for: Osteo-inductive effect of piezoelectric stimulation from the poly(l-lactic acid) scaffolds
Source: PLoS One. 2024 Feb 27;19(2):e0299579. doi: 10.1371/journal.pone.0299579 (PMC10898771; doi:10.1371/journal.pone.0299579)
Supplement: S1 Data — (ZIP) [file pone.0299579.s001.zip › Data/Cell migration images (transewll)/Migration analysis.xlsx]

## Sheet: Sheet1
Piezo+US	Piezo+US	sd	Non-piezo+US	Non-piezo+US	sd	Piezo-US	Piezo-US	sd	Non-piezo-US	Non-piezo-US	sd
7	6.55556	1.2454	3	2.25	0.661438	4	2.33333	1.05409	3	1.375	0.695971
10			2			2			1
6			2			2			1
6			1			2			1
7			2			3			2
7			3			1			1
7			3			1			1
4			2			2			1
5						4
