# Supplementary material for: Osteo-inductive effect of piezoelectric stimulation from the poly(l-lactic acid) scaffolds
Source: PLoS One. 2024 Feb 27;19(2):e0299579. doi: 10.1371/journal.pone.0299579 (PMC10898771; doi:10.1371/journal.pone.0299579)
Supplement: S1 Data — (ZIP) [file pone.0299579.s001.zip › Data/TGF-b data.xlsx]

## Sheet: TGF-beta
450nm	1	2	3	4
A	0.089	0.12	0.151	0.234	TGF-b ELISA:450
B	0.349	0.546	1.006	1.751	TGF-b ELISA:450
C	0.147	0.205	0.209	0.178	TGF-b ELISA:450
D	0.134	0.107	0.208	0.139	TGF-b ELISA:450
E	0.106	0.167	0.119	0.112	TGF-b ELISA:450
F	0.153	0.134	0.187	0.133	TGF-b ELISA:450
G	0.108	0.107	0.188	0.198	TGF-b ELISA:450
H	0.096	0.101	0.121	0.151	TGF-b ELISA:450
570nm	1	2	3	4
A	0.041	0.041	0.043	0.039	TGF-b ELISA:570
B	0.045	0.042	0.043	0.044	TGF-b ELISA:570
C	0.04	0.044	0.043	0.041	TGF-b ELISA:570
D	0.041	0.04	0.041	0.04	TGF-b ELISA:570
E	0.045	0.041	0.044	0.041	TGF-b ELISA:570
F	0.041	0.038	0.04	0.04	TGF-b ELISA:570
G	0.044	0.04	0.039	0.041	TGF-b ELISA:570
H	0.041	0.041	0.04	0.04	TGF-b ELISA:570
Sub BG	1	2	3	4
A	0.048	0.079	0.108	0.195	0.304	0.504	0.963	1.707
Conc	0.78125	1.5625	3.125	6.25	12.5	25	50	100
	A	0.0167
	B	0.0731
C	0.107	0.161	0.166	0.137	F	0.112	0.096	0.147	0.093
D	0.093	0.067	0.167	0.099	G	0.064	0.067	0.149	0.157
E	0.061	0.126	0.075	0.071	H	0.055	0.06	0.081	0.111
Mean	0.087	0.118	0.1665	0.118		0.077	0.0743333	0.125667	0.120333
SD	0.0235797	0.0475079	0.0528299	0.033126		0.0306431	0.0190875	0.0386954	0.0330051
Conc	0.832335	2.68862	5.59281	2.68862		0.233533	0.0738523	3.1477	2.82834
SD	0.225588	1.08246	1.77458	0.754774		0.0929373	0.018964	0.969244	0.775759
Fold	3.5641	11.5128	23.9487	11.5128		1	0.316239	13.4786	12.1111
SEM	0.557709	2.67612	4.3872	1.86599		0.229764	0.0468836	2.39621	1.91786
	No osteogenic	Osteogenic	High piezo	Low piezo
	DMEM

## Sheet: FGF-2
	1	2	3	4
A	0.117	0.101	0.098	0.101	FGF-2 ELISA:450
B	0.139	0.171	0.281	0.562	FGF-2 ELISA:450
C	0.384	0.205	0.209	0.12	FGF-2 ELISA:450
D	0.326	0.102	0.187	0.162	FGF-2 ELISA:450
E	0.121	0.103	0.094	0.09	FGF-2 ELISA:450
F	0.305	0.09	0.144	0.107	FGF-2 ELISA:450
G	0.286	0.103	0.21	0.146	FGF-2 ELISA:450
H	0.101	0.092	0.205	0.136	FGF-2 ELISA:450
	1	2	3	4
A	0.054	0.041	0.042	0.039	FGF-2 ELISA:570
B	0.041	0.042	0.041	0.041	FGF-2 ELISA:570
C	0.04	0.04	0.04	0.041	FGF-2 ELISA:570
D	0.04	0.04	0.042	0.04	FGF-2 ELISA:570
E	0.041	0.046	0.042	0.038	FGF-2 ELISA:570
F	0.042	0.038	0.041	0.041	FGF-2 ELISA:570
G	0.043	0.042	0.04	0.042	FGF-2 ELISA:570
H	0.042	0.042	0.039	0.04	FGF-2 ELISA:570

## Sheet: FGF-beta (2)
450nm	1	2	3	4
A	0.117	0.101	0.098	0.101	FGF-2 ELISA:450
B	0.139	0.171	0.281	0.562	FGF-2 ELISA:450
C	0.384	0.205	0.209	0.12	FGF-2 ELISA:450
D	0.326	0.102	0.187	0.162	FGF-2 ELISA:450
E	0.121	0.103	0.094	0.09	FGF-2 ELISA:450
F	0.305	0.09	0.144	0.107	FGF-2 ELISA:450
G	0.286	0.103	0.21	0.146	FGF-2 ELISA:450
H	0.101	0.092	0.205	0.136	FGF-2 ELISA:450
570nm	1	2	3	4
A	0.054	0.041	0.042	0.039	FGF-2 ELISA:570
B	0.041	0.042	0.041	0.041	FGF-2 ELISA:570
C	0.04	0.04	0.04	0.041	FGF-2 ELISA:570
D	0.04	0.04	0.042	0.04	FGF-2 ELISA:570
E	0.041	0.046	0.042	0.038	FGF-2 ELISA:570
F	0.042	0.038	0.041	0.041	FGF-2 ELISA:570
G	0.043	0.042	0.04	0.042	FGF-2 ELISA:570
H	0.042	0.042	0.039	0.04	FGF-2 ELISA:570
Sub BG	1	2	3	4
A	0.063	0.06	0.056	0.062	0.098	0.129	0.24	0.521
Conc	0.78125	1.5625	3.125	6.25	12.5	25	50	100
	A	0.0048
	B	0.0276
With US					No US
C	0.344	0.165	0.169	0.079	F	0.263	0.052	0.103	0.066
D	0.286	0.062	0.145	0.122	G	0.243	0.061	0.17	0.104
E	0.08	0.057	0.052	0.052	H	0.059	0.05	0.166	0.096
Mean	0.183	0.0595	0.122	0.0843333		0.188333	0.0543333	0.146333	0.0886667
SD	0.138742	0.0609617	0.0617981	0.0353034		0.112451	0.00585947	0.037581	0.0200333
Conc	32.375	6.64583	19.6667	11.8194		33.4861	5.56944	24.7361	12.7222
SD	24.5452	6.8091	9.96198	4.94783		19.9941	0.600625	6.35268	2.87445
Fold	0.966819	0.198465	0.587308	0.352966		1	0.166321	0.738698	0.379925
SEM	0.423196	0.117399	0.171759	0.085308		0.344729	0.0103557	0.10953	0.0495598
	No osteogenic	Osteogenic	High piezo	Low piezo
	DMEM
Normalization to cell number by DNA or total protein
Protein ratio	1	0.105435	0.112355	0.0985153		0.86312	0.105435	0.112355	0.0985153
Normalized conc	32.375	63.0323	175.04	119.976		38.7966	52.8233	220.16	129.139
SD	24.5452	64.5808	88.665	50.224		23.1649	5.69662	56.541	29.1777
Fold	0.966819	1.88234	5.22724	3.58285		1.15859	1.57747	6.57466	3.85651
SEM	0.423196	1.11347	1.52872	0.865936		0.399398	0.0982182	0.97485	0.503067
	No osteogenic	Osteogenic	High piezo	Low piezo
	DMEM

## Sheet: IGF-1
	1	2	3	4
A	0.303	0.279	0.21	0.206	IGF-1 ELISA:450
B	0.315	0.227	0.219	0.26	IGF-1 ELISA:450
C	0.192	0.206	0.209	0.192	IGF-1 ELISA:450
D	0.208	0.237	0.216	0.215	IGF-1 ELISA:450
E	0.23	0.245	0.203	0.205	IGF-1 ELISA:450
F	0.199	0.242	0.188	0.186	IGF-1 ELISA:450
G	0.178	0.197	0.148	0.151	IGF-1 ELISA:450
H	0.26	0.211	0.188	0.185	IGF-1 ELISA:450
	1	2	3	4
A	0.04	0.045	0.04	0.042	IGF-1 ELISA:570
B	0.041	0.041	0.041	0.039	IGF-1 ELISA:570
C	0.04	0.04	0.041	0.039	IGF-1 ELISA:570
D	0.042	0.041	0.041	0.042	IGF-1 ELISA:570
E	0.04	0.048	0.044	0.042	IGF-1 ELISA:570
F	0.036	0.038	0.04	0.044	IGF-1 ELISA:570
G	0.04	0.04	0.039	0.039	IGF-1 ELISA:570
H	0.042	0.039	0.041	0.04	IGF-1 ELISA:570

## Sheet: IGF-1 analyz
450nm	1	2	3	4
A	0.303	0.279	0.21	0.206	IGF-1 ELISA:450
B	0.315	0.227	0.219	0.26	IGF-1 ELISA:450
C	0.192	0.206	0.209	0.192	IGF-1 ELISA:450
D	0.208	0.237	0.216	0.215	IGF-1 ELISA:450
E	0.23	0.245	0.203	0.205	IGF-1 ELISA:450
F	0.199	0.242	0.188	0.186	IGF-1 ELISA:450
G	0.178	0.197	0.148	0.151	IGF-1 ELISA:450
H	0.26	0.211	0.188	0.185	IGF-1 ELISA:450
570nm	1	2	3	4
A	0.04	0.045	0.04	0.042	IGF-1 ELISA:570
B	0.041	0.041	0.041	0.039	IGF-1 ELISA:570
C	0.04	0.04	0.041	0.039	IGF-1 ELISA:570
D	0.042	0.041	0.041	0.042	IGF-1 ELISA:570
E	0.04	0.048	0.044	0.042	IGF-1 ELISA:570
F	0.036	0.038	0.04	0.044	IGF-1 ELISA:570
G	0.04	0.04	0.039	0.039	IGF-1 ELISA:570
H	0.042	0.039	0.041	0.04	IGF-1 ELISA:570
Sub BG	1	2	3	4
A	0.263	0.234	0.17	0.164	0.274	0.186	0.178	0.221
Conc	0.78125	1.5625	3.125	6.25	12.5	25	50	100
	A	0.0167
	B	0.0731
C	0.152	0.166	0.168	0.153	F	0.163	0.204	0.148	0.142
D	0.166	0.196	0.175	0.173	G	0.138	0.157	0.109	0.112
E	0.19	0.197	0.159	0.163	H	0.218	0.172	0.147	0.145
Mean	0.169333	0.186333	0.1715	0.163		0.173	0.177667	0.134667	0.133
SD	0.019218	0.0176163	0.00802081	0.01		0.0409268	0.0240069	0.0222336	0.0182483
Conc	5.76248	6.78044	5.89222	5.38323		5.98204	6.26148	3.68663	3.58683
SD	0.653997	0.641035	0.27557	0.33026		1.41518	0.846073	0.608666	0.492131
Fold	0.963297	1.13347	0.984985	0.8999		1	1.04671	0.616283	0.5996
SEM	0.0631199	0.0618688	0.0265964	0.0318747		0.136584	0.0816579	0.0587448	0.0474975
	N/T	TCP	High piezo	Low piezo
	DMEM
Protein ratio	0.895425	0.840761	0.812834	0.982769		1	1.32442	1.33333	1.19905
Conc	5.76248	6.78044	5.89222	5.38323	0	5.98204	6.26148	3.68663	3.58683
SD	0.653997	0.641035	0.27557	0.33026	0	1.41518	0.846073	0.608666	0.492131
Fold	0.963297	1.13347	0.984985	0.8999	0	1	1.04671	0.616283	0.5996
SEM	0.0631199	0.0618688	0.0265964	0.0318747	#DIV/0!	0.136584	0.0816579	0.0587448	0.0474975
	N/T	TCP	High piezo	Low piezo
	DMEM
